# Supplementary material for: Supervisor experience and cybersecurity response in aviation organizations using a two-wave exploratory design
Source: PLoS One. 2025 Aug 25;20(8):e0330942. doi: 10.1371/journal.pone.0330942 (PMC12377606; doi:10.1371/journal.pone.0330942)
Supplement: S1 File — (XLSX) [file pone.0330942.s001.xlsx]

## Sheet: Sheet1
Job_Title	Years_of_Experience	Department	Supervisory_Role	Cyber_Training_Received	Confident_Phishing	Report_Incident	Explain_Secure_Behavior	Understand_Policy	Training_Provided	Contact_Known	Updates_Given	Supervisor_Support	Neglect_Tasks	Long_Hours	Insufficient_Time	Unachievable_Deadlines	Tired_No_Reason	Nervous	So_Nervous	Hopeless	Restless	So_Restless	Depressed	Effort	Sad	Worthless	Incident_Stressfulness	Action_Effectiveness
Coordinator	24	IT	Yes	Yes	5	3	2	2	2	4	3	4	2	5	2	2	1	2	1	1	2	4	2	1	1	3	6	1
Supervisor	29	Flight Ops	Yes	Yes	4	4	3	5	5	3	2	5	3	2	2	1	4	4	4	3	1	1	5	5	2	4	10	8
Coordinator	17	Flight Ops	No	Yes	4	5	3	2	4	5	4	3	4	3	4	1	3	1	2	1	2	1	3	3	4	2	8	10
Coordinator	14	Ground Handling	Yes	Yes	5	4	2	4	2	4	2	5	4	2	3	3	3	2	4	5	2	2	5	4	5	3	9	10
Supervisor	21	HR	Yes	No	3	4	2	4	4	4	3	5	2	2	5	3	2	2	3	5	1	5	5	5	2	5	5	2
Supervisor	3	Ground Handling	Yes	Yes	5	3	2	5	4	4	4	2	4	2	5	5	1	3	3	3	1	4	1	3	4	3	6	1
Coordinator	28	Flight Ops	Yes	No	3	3	3	2	5	5	3	5	4	5	2	1	4	3	5	2	3	4	1	5	5	5	4	8
Manager	1	IT	Yes	Yes	5	4	2	3	3	5	5	5	3	3	2	5	1	1	5	3	3	2	1	2	5	2	5	7
Coordinator	20	Ground Handling	Yes	Yes	5	5	2	4	5	3	4	3	3	2	4	4	5	3	5	5	1	2	5	3	1	2	7	7
Coordinator	29	Flight Ops	Yes	No	4	3	5	5	3	3	4	3	2	3	3	5	1	2	1	3	4	1	2	2	2	2	9	4
Coordinator	21	Ground Handling	Yes	Yes	3	5	5	2	3	5	4	2	3	5	5	2	1	3	5	1	2	3	3	2	5	3	10	9
Coordinator	23	HR	Yes	Yes	4	5	2	5	5	4	4	5	2	4	4	5	3	5	1	3	3	2	3	3	5	1	6	6
Supervisor	1	Ground Handling	Yes	No	3	4	4	3	5	4	5	2	5	2	5	3	4	3	5	2	2	3	2	1	4	3	6	2
Coordinator	3	Ground Handling	No	Yes	5	4	2	4	3	4	4	5	2	3	2	4	1	2	1	1	5	2	2	3	1	3	8	1
Manager	18	Flight Ops	Yes	No	5	4	5	5	5	3	2	4	5	3	5	2	3	1	4	4	1	5	3	1	3	4	4	1
Supervisor	25	Flight Ops	Yes	Yes	3	4	4	5	3	4	4	4	2	5	3	5	2	4	4	5	4	5	4	5	1	4	3	9
Manager	10	Flight Ops	No	No	4	3	4	5	4	3	5	2	4	2	3	4	3	3	3	5	5	1	1	5	3	3	7	4
Manager	22	Ground Handling	Yes	No	4	3	2	3	5	3	4	2	3	4	2	4	3	2	1	3	5	1	1	3	2	5	5	5
Manager	26	HR	No	Yes	4	4	5	5	4	4	2	2	5	3	3	2	3	4	2	1	5	3	3	5	2	4	2	3
Manager	3	IT	Yes	No	4	3	5	3	2	4	5	3	2	2	3	5	1	4	3	4	1	2	2	4	5	3	2	4
Supervisor	8	IT	Yes	Yes	5	4	4	3	4	5	5	3	3	4	4	4	1	5	4	1	3	4	4	2	2	1	6	8
Supervisor	14	Flight Ops	Yes	No	5	5	2	3	4	5	2	3	2	3	5	4	2	4	1	5	1	1	3	2	5	5	8	4
Manager	24	Flight Ops	Yes	Yes	5	5	3	4	3	4	2	2	3	3	2	1	5	2	5	1	3	4	1	1	1	2	1	9
Manager	18	Ground Handling	Yes	Yes	5	5	3	4	4	3	2	5	3	4	2	4	5	2	2	4	5	4	5	5	2	3	6	9
Supervisor	15	IT	Yes	Yes	5	4	5	5	5	3	2	4	2	4	2	1	5	3	4	3	5	2	2	1	1	3	2	6
Supervisor	22	Flight Ops	Yes	Yes	4	5	3	5	3	3	2	2	5	5	2	5	2	3	3	2	4	3	5	2	1	5	2	2
Supervisor	23	HR	Yes	Yes	4	3	5	4	2	3	5	3	5	2	2	5	5	3	1	1	3	2	3	2	2	4	7	10
Coordinator	2	HR	Yes	No	4	5	5	2	5	3	5	3	4	2	3	5	5	4	2	2	5	1	1	5	1	4	10	7
Coordinator	27	Flight Ops	Yes	No	4	5	5	4	2	5	4	2	3	5	4	3	3	4	1	5	2	4	4	4	2	4	1	9
Coordinator	10	Flight Ops	Yes	No	5	5	3	3	4	4	4	2	4	3	2	5	1	5	5	3	4	2	5	4	2	2	6	6
Manager	2	IT	No	Yes	5	3	5	4	5	5	3	3	4	4	4	4	1	3	3	3	1	2	4	5	2	5	7	3
Coordinator	26	IT	Yes	Yes	5	4	4	3	5	3	4	5	2	4	4	2	3	1	1	1	4	2	1	5	3	5	8	7
Manager	17	Ground Handling	Yes	Yes	3	3	2	5	2	3	4	3	2	4	3	1	3	5	4	3	2	1	5	1	1	4	7	5
Manager	8	IT	Yes	Yes	4	4	2	2	5	3	2	3	2	3	2	3	3	1	3	1	3	3	4	5	4	4	6	1
Coordinator	1	HR	Yes	Yes	4	4	5	5	5	3	2	2	3	4	3	5	1	4	4	1	1	2	4	4	2	1	9	3
Manager	9	HR	Yes	Yes	5	5	2	3	5	4	4	5	2	4	2	5	5	5	1	2	1	1	5	5	1	1	3	5
Coordinator	11	Flight Ops	Yes	No	4	4	3	3	4	3	3	3	2	5	3	2	3	5	3	3	3	4	1	1	5	3	6	7
Coordinator	22	IT	Yes	Yes	4	3	3	3	2	4	2	3	3	3	4	2	2	2	4	1	4	5	4	1	2	3	4	3
Supervisor	16	Ground Handling	Yes	Yes	5	3	2	2	5	3	4	4	3	2	2	3	3	4	5	2	5	1	3	1	2	5	2	6
Coordinator	7	HR	Yes	Yes	3	4	3	4	3	4	4	2	5	5	5	1	4	4	5	4	4	5	5	1	4	5	1	5
Supervisor	29	HR	Yes	Yes	3	5	2	5	3	5	5	4	2	5	4	5	3	5	1	2	2	2	2	3	3	2	1	1
Coordinator	10	Ground Handling	Yes	Yes	3	5	2	5	3	3	3	4	2	2	5	3	1	4	3	2	5	2	2	5	3	2	10	10
Coordinator	23	Ground Handling	Yes	No	5	3	2	4	3	4	5	3	2	5	4	4	3	5	2	1	4	1	1	2	2	1	3	6
Supervisor	26	HR	Yes	Yes	4	5	5	5	4	5	3	2	5	3	3	4	4	2	3	5	3	5	3	5	1	3	4	8
Supervisor	3	HR	Yes	Yes	5	4	2	2	5	3	2	5	2	4	2	3	2	5	5	5	2	2	4	3	5	1	2	1
Coordinator	18	Ground Handling	Yes	Yes	5	4	5	5	2	3	3	3	5	3	4	5	5	4	4	5	2	4	2	1	5	1	1	2
Manager	25	HR	Yes	No	4	3	2	3	5	3	4	5	4	2	3	3	3	4	2	2	2	3	1	3	1	3	4	4
Supervisor	24	Flight Ops	Yes	No	3	4	2	4	4	4	4	5	5	2	2	5	4	5	1	1	5	3	3	4	2	2	7	2
Manager	13	Flight Ops	Yes	No	3	3	2	2	3	4	3	2	4	5	2	2	4	5	2	3	1	2	3	4	5	3	10	9
Manager	28	Ground Handling	Yes	Yes	5	4	3	4	4	5	3	4	2	3	4	3	2	5	1	2	5	5	1	5	3	4	6	10
Manager	26	IT	Yes	Yes	3	3	5	2	5	4	3	2	4	3	2	5	1	3	2	2	4	2	1	5	1	4	6	8
Supervisor	7	Ground Handling	Yes	Yes	5	5	5	3	2	4	5	5	5	2	4	3	3	4	1	1	1	5	4	2	4	4	9	8
Manager	25	Ground Handling	Yes	No	5	4	2	4	4	3	3	3	3	3	2	3	4	4	1	4	4	4	1	2	2	5	2	4
Supervisor	4	IT	No	No	4	4	2	5	2	3	2	5	4	2	5	5	2	3	2	2	1	5	4	4	1	2	4	5
Manager	13	IT	Yes	Yes	4	3	3	2	4	3	5	3	4	3	3	5	5	5	2	4	5	2	4	1	5	2	5	4
Coordinator	20	IT	Yes	No	4	3	3	4	2	3	5	3	2	3	5	1	4	2	1	4	2	4	5	3	2	5	1	9
Coordinator	1	Flight Ops	Yes	No	5	4	3	5	2	3	3	2	5	3	4	3	2	5	5	5	3	1	3	2	3	1	8	2
Supervisor	8	HR	Yes	Yes	4	3	5	4	3	3	2	5	4	2	5	4	1	5	2	1	2	3	3	2	2	4	8	8
Coordinator	14	Flight Ops	No	No	3	4	5	4	2	3	5	4	4	5	4	3	1	3	3	4	5	2	3	1	2	4	6	2
Coordinator	16	HR	Yes	No	3	5	5	4	3	5	4	5	4	3	2	3	4	4	4	1	1	2	5	1	3	1	5	1
Manager	14	Flight Ops	Yes	Yes	5	3	2	2	5	5	5	5	4	2	2	5	4	5	1	5	2	2	4	5	3	3	8	10
Supervisor	12	HR	Yes	Yes	5	4	5	5	5	5	3	4	3	2	4	3	3	4	1	1	5	4	4	3	2	3	3	3
Manager	19	Flight Ops	Yes	Yes	4	5	4	3	3	5	2	2	5	3	5	3	2	1	4	2	4	1	1	1	3	2	3	9
Manager	23	IT	No	Yes	5	5	4	2	3	3	3	5	2	3	2	4	4	4	5	4	3	5	5	2	1	5	2	3
Manager	15	Ground Handling	Yes	Yes	5	4	3	2	4	5	4	5	2	5	3	5	3	2	4	1	2	1	1	2	3	2	5	9
Manager	28	Flight Ops	Yes	Yes	3	3	5	2	4	3	4	3	3	2	2	3	3	2	2	3	1	4	5	4	3	3	3	7
Manager	2	HR	Yes	No	3	4	4	3	4	5	4	5	5	2	3	2	4	5	4	1	4	2	1	1	2	1	3	10
Manager	2	IT	Yes	Yes	4	5	3	5	5	4	3	4	4	4	5	1	1	4	1	4	5	3	2	5	1	2	6	1
Manager	23	Flight Ops	Yes	Yes	5	4	5	5	4	5	5	3	3	2	3	4	2	5	4	5	3	2	3	3	4	4	8	10
Supervisor	22	Flight Ops	Yes	Yes	5	3	2	5	2	5	3	2	5	5	3	3	2	3	3	5	1	5	3	5	4	4	2	5
Coordinator	19	IT	Yes	Yes	3	5	4	4	2	3	2	3	4	4	3	2	1	2	2	4	5	3	4	2	5	1	4	9
Manager	25	Flight Ops	No	No	5	4	2	4	4	5	5	4	3	4	3	3	4	5	4	2	5	2	2	5	3	3	7	3
Manager	26	Ground Handling	No	Yes	3	3	5	4	2	4	4	4	5	4	2	3	2	3	1	2	2	3	3	2	3	4	1	9
Manager	30	Flight Ops	Yes	Yes	4	5	4	3	5	3	3	3	2	3	3	5	4	5	2	5	2	1	4	2	1	4	1	5
Manager	29	Ground Handling	No	Yes	3	3	5	4	2	3	4	2	2	3	2	5	4	4	1	5	1	4	2	2	4	5	10	9
Manager	22	Ground Handling	Yes	No	5	5	2	3	5	5	4	3	5	2	3	5	3	4	5	4	5	2	3	2	5	2	7	10
Manager	26	IT	No	No	4	4	4	5	3	3	2	2	2	4	4	2	1	4	3	2	2	5	1	2	1	3	7	6
Coordinator	26	Flight Ops	Yes	Yes	3	3	2	4	3	3	5	3	5	5	5	3	4	4	5	5	3	1	5	4	3	2	1	9
Coordinator	22	IT	Yes	Yes	3	5	5	4	3	3	2	4	4	3	3	1	5	1	3	2	3	2	2	5	4	3	1	7
Manager	17	Flight Ops	Yes	Yes	4	3	5	2	3	3	2	5	5	5	4	4	1	3	4	5	5	1	4	4	5	4	4	7
Coordinator	20	Flight Ops	Yes	Yes	4	3	2	3	2	3	2	5	4	5	3	5	2	3	2	1	2	5	2	4	2	5	5	8
Supervisor	10	HR	Yes	Yes	3	4	4	5	4	3	4	2	3	3	3	5	3	4	4	3	1	2	4	1	4	2	5	7
Manager	6	Flight Ops	Yes	Yes	5	3	2	2	2	4	2	2	5	3	3	3	2	1	3	1	1	5	2	1	5	4	4	9
Supervisor	15	IT	Yes	Yes	3	5	5	2	5	5	2	2	3	3	4	3	2	4	3	5	1	3	4	1	1	3	8	9
Supervisor	22	Ground Handling	Yes	Yes	4	5	2	5	2	4	5	4	2	3	5	2	1	1	3	3	3	5	3	3	2	2	7	6
Manager	11	Flight Ops	No	No	3	5	5	2	2	3	5	3	4	4	4	2	2	4	1	3	2	3	1	1	5	2	9	7
Coordinator	28	HR	Yes	Yes	4	5	2	3	5	3	2	4	5	4	5	5	4	2	2	5	2	2	3	5	5	4	7	2
Supervisor	5	IT	Yes	Yes	4	4	4	3	3	5	5	5	3	4	3	3	2	2	4	5	3	3	1	4	3	2	10	9
Manager	1	Flight Ops	Yes	Yes	5	3	4	4	3	4	5	2	4	4	2	1	3	5	4	2	1	2	3	5	4	5	1	1
Supervisor	8	IT	Yes	Yes	4	4	2	2	3	5	2	3	4	2	3	4	3	4	5	5	1	2	3	1	3	5	7	1
Supervisor	21	HR	Yes	No	4	3	2	4	4	4	4	5	2	4	5	3	5	3	3	4	5	4	2	3	2	4	1	3
Supervisor	28	HR	Yes	Yes	5	3	4	2	5	3	2	5	2	3	4	3	3	5	3	5	4	2	5	3	5	3	7	6
Supervisor	12	IT	Yes	Yes	4	3	5	3	5	5	5	5	4	5	3	2	2	2	3	4	2	3	4	4	3	4	10	5
Coordinator	12	Flight Ops	Yes	No	5	4	4	3	2	5	4	4	4	4	4	4	3	4	4	5	2	4	4	5	4	5	8	2
Supervisor	5	Ground Handling	No	Yes	5	3	5	3	4	3	3	2	5	2	4	5	1	5	5	2	2	4	4	2	2	1	9	9
Supervisor	7	HR	Yes	Yes	4	4	2	2	3	5	4	5	4	3	4	3	3	4	1	4	4	2	1	5	1	1	3	10
Supervisor	4	Flight Ops	Yes	No	4	5	2	3	4	4	5	2	5	5	3	5	4	2	2	1	5	5	4	1	3	2	4	4
Coordinator	6	Flight Ops	Yes	Yes	3	5	5	2	5	4	4	4	4	5	4	3	1	5	1	4	4	5	4	2	2	2	4	4
Supervisor	13	Ground Handling	Yes	Yes	5	3	2	4	5	4	2	5	2	4	4	5	5	2	4	2	1	4	2	3	1	1	9	5
Supervisor	20	HR	Yes	No	3	4	5	2	2	4	3	4	5	5	3	4	4	1	3	4	1	2	3	4	3	5	7	8
Coordinator	30	HR	Yes	Yes	4	5	3	4	2	3	3	4	3	4	4	2	2	2	2	5	2	5	4	4	2	2	3	10
Coordinator	15	Flight Ops	Yes	Yes	3	4	4	2	5	5	3	2	2	4	3	4	2	4	4	5	3	2	5	3	2	4	10	4
Coordinator	3	Flight Ops	Yes	Yes	5	4	3	4	3	4	5	5	5	3	5	1	2	3	4	2	2	2	4	1	3	4	5	5
Supervisor	23	Ground Handling	Yes	No	3	3	5	3	3	3	5	4	5	3	5	2	4	2	4	3	3	4	1	3	2	5	7	4
Coordinator	8	Ground Handling	Yes	Yes	5	5	4	4	4	5	3	5	3	2	5	4	4	3	2	5	4	4	1	1	5	2	8	6
Coordinator	20	HR	Yes	Yes	4	3	5	3	5	5	4	2	5	3	4	1	4	1	2	1	1	1	1	2	3	4	1	3
Supervisor	16	IT	Yes	Yes	4	3	4	3	5	3	3	4	4	3	2	3	1	5	5	2	3	5	4	3	2	2	2	8
Coordinator	13	HR	Yes	Yes	5	5	4	4	3	3	4	2	3	4	2	3	1	5	5	4	4	5	2	1	1	2	7	6
Supervisor	18	Flight Ops	Yes	Yes	4	5	4	2	3	4	4	5	2	3	4	5	2	3	1	4	1	5	5	2	1	4	2	10
Manager	28	HR	Yes	Yes	4	4	4	2	5	5	5	5	2	4	2	2	3	5	2	1	3	3	4	3	5	1	7	5
Coordinator	10	IT	Yes	Yes	4	5	5	5	2	5	4	2	4	4	3	3	2	2	2	5	2	2	2	4	3	4	9	2
Manager	30	Ground Handling	No	Yes	4	4	4	2	5	3	3	3	2	3	2	2	5	3	2	2	2	4	2	3	2	5	2	10
Supervisor	19	IT	Yes	Yes	5	4	4	5	5	5	5	4	5	2	4	3	1	4	5	1	2	5	4	5	2	3	7	10
Coordinator	17	IT	Yes	Yes	3	4	3	2	3	4	2	5	5	2	4	5	4	2	4	5	4	1	4	3	1	4	4	7
Supervisor	24	IT	No	Yes	3	5	2	2	3	5	2	5	4	5	3	4	1	2	3	2	2	5	2	5	5	2	2	2
Manager	19	Ground Handling	No	Yes	4	3	2	3	2	3	5	4	2	5	5	5	4	2	5	4	5	2	2	2	1	2	7	1
Supervisor	28	IT	Yes	No	3	4	3	5	2	3	3	2	2	3	4	1	5	4	2	2	1	2	2	3	1	4	5	7
Coordinator	26	IT	Yes	Yes	3	3	3	2	4	4	2	2	4	2	3	3	5	1	5	3	4	4	4	2	5	3	1	5
Coordinator	23	IT	No	Yes	4	3	5	5	5	4	2	2	3	4	2	1	1	5	1	2	2	3	2	2	3	4	5	1
Manager	26	Flight Ops	Yes	Yes	4	5	5	3	3	5	4	3	2	5	2	1	4	3	2	3	1	4	1	1	2	3	3	4
Supervisor	5	IT	Yes	No	3	3	5	3	2	5	4	3	3	4	3	2	5	1	1	2	3	5	4	2	3	3	7	4
Coordinator	26	Ground Handling	Yes	No	5	3	3	5	4	3	3	5	2	5	3	3	2	3	2	3	2	1	1	2	4	5	6	10
Manager	21	IT	Yes	Yes	4	5	3	3	4	4	5	2	2	3	4	1	2	5	5	4	1	4	3	3	4	2	8	7
Coordinator	30	IT	Yes	Yes	5	4	4	4	3	4	3	4	2	2	2	4	4	4	4	5	5	3	4	3	4	2	5	9
Coordinator	23	Ground Handling	Yes	No	3	3	5	4	3	4	5	5	2	5	3	1	1	2	3	3	3	4	3	4	5	3	2	2
Supervisor	9	IT	Yes	Yes	4	5	5	3	4	5	2	4	5	2	2	4	5	2	1	3	5	2	2	1	1	2	9	1
Coordinator	12	Ground Handling	Yes	Yes	5	3	5	4	2	4	4	5	3	4	3	2	1	4	5	4	1	5	2	2	3	1	8	2
Supervisor	21	IT	Yes	Yes	4	3	2	2	4	3	3	3	3	3	2	1	2	1	4	3	5	5	5	1	2	3	6	7
Coordinator	1	Ground Handling	Yes	Yes	3	4	4	5	5	3	3	5	2	2	5	5	5	1	5	1	1	5	2	5	4	2	10	10
Manager	26	IT	No	No	5	3	5	2	5	5	5	3	2	3	4	2	1	3	1	4	1	5	3	2	3	1	7	6
Coordinator	26	IT	Yes	No	3	5	5	5	3	5	5	5	3	2	2	4	3	4	3	1	5	5	2	1	4	5	9	4
Supervisor	1	Flight Ops	Yes	Yes	3	3	5	3	2	4	3	2	5	4	5	2	4	1	5	4	1	5	4	4	4	2	7	1
Supervisor	15	Flight Ops	Yes	Yes	4	4	2	2	2	5	5	4	4	4	2	1	4	4	2	3	2	1	2	4	2	1	3	1
Manager	2	IT	Yes	No	5	4	2	3	5	3	3	2	4	3	2	3	3	5	4	1	1	3	5	2	5	4	6	5
Coordinator	30	IT	Yes	No	3	5	3	3	4	4	3	5	3	4	5	3	2	2	5	3	4	5	2	5	1	4	7	1
Coordinator	22	HR	No	Yes	3	4	4	5	3	3	3	5	2	5	2	4	5	2	4	4	1	3	3	4	5	1	2	7
Manager	16	Ground Handling	Yes	No	5	3	3	5	4	4	2	5	2	2	2	4	4	2	2	3	4	5	3	4	3	3	3	1
Coordinator	25	HR	Yes	No	3	4	4	5	4	5	5	3	5	4	4	3	3	4	3	1	1	4	2	5	5	3	4	1
Coordinator	8	Flight Ops	Yes	No	3	5	2	2	4	4	4	4	4	5	5	4	3	4	3	1	1	5	3	1	3	2	10	2
Supervisor	13	Flight Ops	Yes	Yes	5	4	5	4	2	4	4	4	5	3	5	2	2	3	2	3	5	2	3	4	3	4	6	10
Coordinator	21	Flight Ops	Yes	Yes	5	4	3	5	5	3	5	5	4	5	3	5	2	2	4	2	2	1	5	3	1	3	1	3
Coordinator	1	Flight Ops	Yes	No	5	4	5	5	2	3	3	5	3	3	2	5	1	3	5	4	2	4	4	4	2	3	9	1
Manager	16	IT	Yes	Yes	5	5	3	2	5	4	4	3	4	3	4	2	4	2	2	4	3	4	5	1	1	4	5	9
Manager	29	Flight Ops	Yes	No	4	4	2	5	3	5	4	2	5	2	2	5	1	3	1	3	5	2	1	1	5	5	7	10
Supervisor	7	IT	Yes	Yes	5	4	2	2	3	5	5	2	5	2	2	1	3	3	4	2	5	5	5	2	3	3	9	8
Coordinator	5	IT	Yes	Yes	4	3	2	3	4	3	4	4	5	5	3	2	5	5	3	1	2	1	2	3	4	1	9	5
Coordinator	22	Flight Ops	Yes	Yes	4	5	3	5	5	5	3	3	3	2	2	4	5	3	2	5	5	4	4	1	4	2	1	2
Coordinator	29	Flight Ops	Yes	Yes	4	4	4	5	5	3	5	5	4	2	4	2	2	4	3	5	2	1	2	5	3	3	1	5
Supervisor	23	Ground Handling	Yes	No	3	5	3	3	5	5	3	4	4	2	4	3	5	3	4	3	5	4	1	3	1	3	3	6
Supervisor	3	HR	Yes	No	4	4	4	3	4	4	4	3	5	5	3	4	5	2	3	2	1	5	4	3	2	5	6	1
Manager	12	Flight Ops	Yes	No	4	4	3	3	4	3	4	2	4	4	2	3	5	3	2	2	2	4	3	5	1	1	2	4
Supervisor	26	Ground Handling	No	Yes	3	4	3	5	3	3	3	3	2	2	4	4	3	1	4	4	2	4	5	4	3	2	10	9
Coordinator	16	Ground Handling	Yes	Yes	3	3	2	4	2	4	2	2	2	2	2	5	5	2	1	1	4	3	2	5	3	3	1	2
Coordinator	19	HR	Yes	Yes	3	3	5	4	5	3	4	3	2	5	2	2	5	1	2	2	5	5	1	5	2	2	1	5
Supervisor	5	IT	Yes	Yes	5	3	5	4	5	5	2	4	4	4	2	1	5	2	5	5	5	2	3	4	5	4	5	1
Coordinator	22	Flight Ops	No	Yes	3	5	4	5	2	5	4	2	3	2	3	4	1	4	2	1	2	2	5	4	5	3	4	4
Coordinator	25	HR	Yes	Yes	3	5	5	3	5	3	2	4	3	3	2	4	3	4	4	1	1	5	3	4	2	3	1	4
Supervisor	29	Flight Ops	Yes	Yes	4	3	3	5	4	5	2	4	3	5	4	3	2	4	2	3	1	2	5	4	5	4	4	6
Supervisor	14	Ground Handling	Yes	Yes	3	5	3	3	4	3	2	2	3	2	2	5	1	1	1	2	1	5	4	4	4	5	3	10
Coordinator	28	Ground Handling	Yes	No	5	4	2	5	5	4	3	2	2	2	4	3	4	5	1	3	5	2	3	5	5	3	2	9
Coordinator	5	IT	Yes	No	3	4	2	5	4	3	2	5	2	3	2	3	3	2	5	2	4	3	3	2	5	2	9	3
Coordinator	15	Ground Handling	Yes	Yes	5	4	5	3	4	4	2	5	5	3	4	5	3	4	3	4	2	2	3	2	5	1	1	9
Manager	17	Ground Handling	Yes	Yes	3	3	4	4	5	5	2	5	4	5	4	1	4	2	4	3	3	4	4	1	4	2	7	6
Manager	30	HR	Yes	No	3	5	5	3	3	4	4	4	4	5	2	3	4	1	4	3	4	5	1	2	5	5	4	7
Manager	14	Flight Ops	Yes	Yes	3	3	5	2	2	5	2	4	3	3	2	3	4	5	3	5	3	1	5	2	4	1	5	10
Supervisor	30	Flight Ops	Yes	No	3	5	5	2	4	3	4	5	2	5	4	4	2	1	1	3	4	1	3	5	2	2	10	2
Manager	20	HR	Yes	No	5	4	5	3	3	5	2	4	3	3	5	5	5	2	1	2	1	5	4	4	1	2	5	10
Supervisor	5	IT	Yes	Yes	5	3	3	5	4	3	2	4	5	2	3	2	3	5	2	5	5	3	1	4	2	4	1	6
Supervisor	12	Flight Ops	Yes	Yes	4	5	4	2	4	3	3	2	4	3	5	1	5	5	5	3	3	2	5	5	1	5	6	6
Manager	16	Ground Handling	Yes	Yes	5	5	3	2	2	4	4	2	4	3	5	1	5	1	5	3	4	3	4	2	2	4	9	2
Manager	26	Flight Ops	Yes	Yes	3	4	4	5	4	4	2	4	3	4	2	5	4	4	5	4	5	1	5	5	1	1	2	2
Manager	26	Ground Handling	Yes	Yes	4	3	2	5	2	4	4	5	5	3	3	4	2	2	2	3	3	5	3	1	1	4	7	2
Coordinator	16	IT	Yes	No	4	3	5	4	2	4	4	3	4	3	5	4	1	3	5	1	2	5	1	4	3	5	6	10
Manager	21	HR	Yes	Yes	4	3	3	5	2	5	5	5	5	4	2	5	2	3	3	5	4	3	4	3	1	3	5	1
Coordinator	7	Flight Ops	Yes	Yes	3	4	4	3	3	5	3	3	5	5	5	4	5	1	2	1	2	3	1	1	1	3	4	5
Supervisor	4	HR	Yes	No	5	3	2	3	5	5	3	5	3	4	5	1	2	2	3	5	1	2	3	1	3	1	4	8
Coordinator	1	Flight Ops	Yes	No	3	4	2	4	3	3	3	2	2	2	2	1	4	2	2	4	2	4	1	5	5	3	6	2
Manager	30	Ground Handling	Yes	Yes	4	4	5	2	5	5	5	4	3	4	2	2	1	1	5	3	2	4	1	2	5	4	4	5
Supervisor	30	HR	Yes	Yes	3	4	4	2	5	5	5	4	2	2	2	5	4	2	3	3	4	2	2	4	3	1	5	8
Supervisor	5	Flight Ops	Yes	Yes	3	5	3	5	2	5	3	2	5	5	3	3	1	4	3	3	1	4	1	3	4	5	6	10
Supervisor	23	Ground Handling	No	Yes	5	3	5	3	4	4	5	3	2	4	5	3	5	1	3	5	2	1	5	1	1	1	5	5
Coordinator	26	HR	Yes	Yes	5	3	3	2	2	5	5	3	5	4	2	2	1	4	2	3	5	4	4	3	1	1	7	2
Manager	10	HR	Yes	Yes	4	4	2	4	4	3	5	3	4	5	4	2	1	2	4	1	3	2	2	2	3	2	9	3
Supervisor	22	Flight Ops	Yes	No	3	4	3	4	5	4	3	2	4	2	5	4	1	1	5	3	2	4	4	2	3	2	10	6
Supervisor	5	Flight Ops	Yes	Yes	3	3	3	3	2	3	3	3	4	4	4	2	2	2	3	4	1	5	4	3	4	1	7	5
Supervisor	4	Flight Ops	Yes	No	5	4	5	4	4	5	3	2	3	2	3	2	2	1	4	1	2	3	3	4	5	3	7	4
Coordinator	2	Ground Handling	No	No	3	3	3	4	3	4	5	5	3	4	2	3	5	2	5	3	3	1	3	2	2	2	4	4
Coordinator	20	Flight Ops	Yes	Yes	3	5	5	3	4	3	3	5	5	3	4	4	1	4	5	3	1	5	2	3	5	5	1	5
Manager	10	HR	Yes	No	3	4	2	5	2	5	5	2	4	4	3	2	3	4	3	2	4	5	3	1	1	4	8	2
Coordinator	26	HR	Yes	Yes	5	3	5	5	3	3	2	4	3	5	2	2	5	2	3	5	1	2	3	3	3	2	4	9
Supervisor	19	Flight Ops	Yes	No	4	4	5	4	4	3	5	5	4	5	4	4	1	1	2	1	4	3	3	3	4	1	1	2
Manager	26	Flight Ops	Yes	Yes	4	3	4	5	4	3	4	3	3	2	4	5	1	3	4	2	1	3	4	5	5	3	5	10
Supervisor	1	IT	Yes	Yes	3	3	3	5	4	5	3	2	2	4	3	4	2	4	4	4	3	1	2	2	4	4	8	2
Supervisor	24	HR	No	Yes	4	4	2	4	4	5	3	3	2	2	2	3	5	4	3	5	3	2	4	4	5	2	4	10
Coordinator	5	Ground Handling	Yes	No	5	5	5	5	4	3	4	3	4	2	2	5	1	3	5	1	1	1	5	4	1	3	8	9
Manager	13	IT	Yes	No	5	3	2	4	3	4	5	4	5	3	4	1	1	2	3	3	2	4	4	5	2	3	8	3
Coordinator	4	Flight Ops	Yes	Yes	4	3	4	2	5	4	2	3	3	3	4	4	5	1	5	1	3	5	5	4	4	3	3	10
Coordinator	16	Flight Ops	Yes	No	4	3	3	3	3	5	4	4	3	5	4	3	3	2	5	3	4	1	1	3	4	1	9	7
Manager	24	HR	Yes	Yes	3	5	5	3	3	5	4	5	2	2	2	5	5	5	3	5	4	5	1	5	2	5	3	4
Supervisor	16	Flight Ops	Yes	Yes	4	5	3	5	3	5	5	2	2	5	3	4	5	4	1	3	5	2	5	1	4	3	1	6
Supervisor	23	Ground Handling	Yes	Yes	3	4	4	5	5	5	3	3	5	4	3	2	3	5	4	4	4	4	5	2	4	4	2	4
Manager	2	HR	Yes	Yes	3	5	4	5	2	5	5	2	5	2	2	4	5	4	5	3	5	2	4	2	5	2	6	10
Supervisor	17	Flight Ops	Yes	Yes	5	4	2	3	5	4	4	3	5	2	5	1	1	4	5	4	1	4	5	2	5	4	10	7
Manager	28	HR	No	No	5	4	5	2	3	5	4	2	4	4	3	4	5	5	1	5	1	4	2	3	2	1	2	1
Manager	27	Flight Ops	Yes	Yes	5	5	2	2	4	3	3	3	2	4	4	5	3	5	2	5	1	5	1	1	1	1	6	3
Coordinator	20	Flight Ops	Yes	Yes	5	4	4	3	4	3	3	3	4	5	5	5	4	2	1	1	2	2	1	5	4	4	1	3
Manager	24	Flight Ops	Yes	Yes	4	5	3	2	3	4	3	3	2	5	5	4	5	5	1	4	2	2	5	5	1	5	1	1
Coordinator	12	Ground Handling	Yes	No	5	4	2	3	4	3	5	3	2	4	3	5	2	2	5	4	5	1	3	2	2	1	5	6
Supervisor	18	Ground Handling	Yes	No	4	5	2	2	3	4	3	3	3	5	5	2	1	2	4	2	4	2	3	1	2	1	10	9
Supervisor	3	HR	Yes	Yes	5	5	3	4	4	4	4	3	2	4	5	4	1	2	1	2	4	1	5	1	5	4	9	8
Supervisor	28	Flight Ops	Yes	No	4	4	2	4	5	3	4	3	2	2	3	2	2	4	2	2	1	3	2	1	4	1	8	7
Supervisor	1	Flight Ops	Yes	Yes	3	3	3	3	2	5	2	3	4	2	3	2	2	4	3	3	3	3	3	4	3	5	3	10
Coordinator	1	Ground Handling	Yes	No	4	4	5	2	2	3	5	3	2	3	5	3	5	5	1	2	2	3	5	4	2	5	3	8
Supervisor	29	Flight Ops	Yes	Yes	4	5	3	5	5	3	2	2	4	2	4	4	2	4	1	4	2	2	2	2	4	5	1	6
Manager	19	Ground Handling	Yes	No	5	3	5	2	5	4	4	4	5	4	2	5	4	5	2	3	1	2	2	1	1	2	3	9
Manager	11	Flight Ops	Yes	Yes	4	4	3	4	3	3	2	3	2	5	5	2	3	4	4	5	2	1	4	1	5	5	1	3
Manager	5	HR	Yes	Yes	3	4	4	4	3	4	4	4	2	3	5	3	2	1	1	1	1	4	2	5	1	5	8	10
Coordinator	12	Flight Ops	Yes	No	3	4	4	2	3	5	2	3	4	5	4	4	2	1	1	2	5	1	3	5	2	2	1	10
Supervisor	3	Flight Ops	Yes	Yes	5	3	5	2	4	5	3	3	5	4	5	4	4	5	4	5	4	3	3	2	2	3	5	9
Supervisor	1	IT	Yes	Yes	3	5	5	5	3	5	2	2	3	2	5	1	1	4	2	4	3	1	5	1	1	1	9	4
Supervisor	1	Ground Handling	No	Yes	4	4	4	5	5	3	3	5	5	3	2	1	1	4	1	1	4	4	5	2	2	5	7	7
Coordinator	8	Flight Ops	No	Yes	3	4	5	2	2	4	3	5	4	4	2	2	5	2	4	5	4	2	2	5	4	1	4	9
Manager	10	Flight Ops	Yes	Yes	5	4	3	2	4	5	5	2	5	3	2	1	4	3	1	1	5	1	1	5	2	4	9	2
Manager	11	IT	Yes	Yes	4	4	3	2	3	4	3	4	4	3	3	2	3	5	3	2	2	3	4	4	5	1	9	2
Supervisor	12	IT	No	Yes	5	4	4	2	4	4	3	5	4	2	3	5	3	3	5	4	3	3	1	2	4	2	2	9
Manager	29	Ground Handling	Yes	Yes	4	5	2	3	4	5	2	2	3	4	2	2	4	3	3	1	2	2	2	2	3	1	10	3
Manager	13	IT	Yes	No	3	5	3	2	3	5	4	2	2	5	2	1	3	5	1	5	4	1	2	1	2	1	10	9
Coordinator	12	HR	No	Yes	5	4	5	5	4	4	5	5	4	3	3	5	1	4	2	2	1	4	1	1	2	1	6	5
Coordinator	14	IT	Yes	Yes	5	3	2	4	2	5	3	4	4	3	4	1	3	5	5	2	4	2	4	4	5	3	4	6
Coordinator	2	HR	Yes	Yes	4	5	2	3	5	4	5	2	3	5	5	2	3	3	3	5	2	1	1	3	5	3	8	2
Coordinator	29	Ground Handling	Yes	Yes	5	3	3	2	5	4	2	3	4	4	5	3	4	4	4	5	4	5	5	3	1	4	7	8
Supervisor	19	Ground Handling	Yes	No	4	5	3	4	2	5	3	4	2	3	2	4	4	1	2	1	1	3	3	3	1	2	7	9
Coordinator	18	Ground Handling	Yes	Yes	4	4	2	3	4	3	2	4	3	3	4	1	3	5	3	3	5	4	5	2	1	1	10	2
Manager	3	Ground Handling	Yes	Yes	4	5	2	4	3	5	5	5	2	3	3	2	2	5	4	2	2	4	3	2	5	1	9	6
Supervisor	23	Ground Handling	Yes	No	4	4	4	2	4	3	2	5	2	4	2	5	4	4	1	1	4	4	2	5	1	1	5	6
Manager	17	HR	Yes	No	3	5	5	2	2	4	5	3	3	4	4	1	5	1	4	5	2	3	4	2	1	1	6	8
Manager	26	HR	Yes	Yes	4	4	4	5	4	4	2	2	4	5	4	1	5	1	3	1	5	1	1	2	3	3	1	10
Manager	8	Ground Handling	Yes	No	5	4	3	2	5	3	5	5	2	4	4	4	1	4	3	5	4	2	4	2	1	4	6	5
Coordinator	29	IT	No	No	3	4	4	2	4	4	4	5	2	4	3	2	3	2	1	4	4	1	1	4	2	5	2	9
Coordinator	26	Flight Ops	Yes	Yes	5	4	4	3	2	3	2	4	2	2	3	3	2	5	4	5	2	2	5	2	5	2	6	1
Supervisor	10	Ground Handling	Yes	No	3	3	4	5	5	3	2	5	2	5	5	5	1	5	4	5	2	4	5	1	4	1	9	9
Supervisor	26	IT	No	No	4	4	4	3	4	4	4	5	3	3	5	2	3	3	1	5	1	1	1	1	3	4	8	10
Coordinator	30	Flight Ops	Yes	Yes	3	3	5	4	4	3	4	5	3	4	4	5	4	4	4	3	5	4	4	5	5	5	9	7
Manager	2	Ground Handling	Yes	Yes	3	3	5	2	5	5	2	5	5	3	4	1	5	3	1	5	1	5	1	4	5	4	10	4
Supervisor	19	Ground Handling	Yes	Yes	5	4	2	4	3	5	4	4	5	3	3	4	2	3	2	2	4	4	2	1	2	3	8	3
Coordinator	9	HR	Yes	No	5	3	3	3	5	4	3	3	2	2	5	4	5	1	3	2	2	4	5	4	1	5	3	10
Coordinator	7	Flight Ops	Yes	No	4	5	4	2	3	4	5	3	4	4	4	3	4	5	2	1	4	2	2	4	2	4	8	6
Coordinator	4	Flight Ops	Yes	Yes	3	4	2	2	2	3	5	2	2	5	5	4	3	3	5	3	4	5	5	5	1	3	6	1
Manager	26	IT	Yes	Yes	3	3	2	3	2	3	5	5	4	4	5	1	4	1	5	1	3	4	5	4	1	4	6	3
Coordinator	21	HR	Yes	Yes	3	4	2	3	5	3	3	4	2	3	4	3	4	4	5	2	3	4	3	2	5	4	6	2
Coordinator	18	HR	Yes	Yes	4	4	5	3	5	3	4	2	5	5	3	2	5	3	1	2	4	5	2	4	1	5	3	9
Coordinator	13	HR	Yes	Yes	4	4	4	3	2	5	4	2	5	4	4	4	2	5	4	4	2	5	2	5	3	3	10	3
Coordinator	11	HR	Yes	Yes	4	3	4	3	3	5	2	3	4	3	4	3	4	3	2	5	4	1	3	5	3	1	1	2
Supervisor	29	Flight Ops	Yes	No	4	5	3	2	2	4	4	4	2	3	5	1	5	4	2	2	3	2	4	5	3	2	4	4
Supervisor	24	Flight Ops	Yes	Yes	4	5	4	3	5	3	2	4	4	2	4	5	2	3	2	1	2	5	2	1	5	5	10	2
Coordinator	4	Ground Handling	Yes	No	5	3	4	2	2	3	3	4	5	2	3	5	3	5	2	1	4	5	1	2	2	3	6	1
Manager	25	Ground Handling	Yes	Yes	3	4	2	2	5	4	5	3	2	2	4	1	3	1	5	5	5	3	3	1	4	4	10	6
Supervisor	21	HR	Yes	Yes	3	3	3	3	5	3	5	3	2	3	3	1	1	5	2	5	5	5	2	3	1	3	2	10
Coordinator	29	HR	Yes	Yes	3	3	4	3	2	3	5	3	4	4	3	5	5	1	4	4	4	2	4	2	4	2	7	8
Supervisor	25	HR	Yes	Yes	3	3	5	5	3	3	4	3	3	2	5	3	2	2	5	3	2	4	2	4	2	2	7	10
Supervisor	4	Ground Handling	Yes	No	3	4	4	2	4	3	2	3	4	4	2	5	4	5	2	1	4	4	5	5	2	1	4	10
Manager	10	IT	Yes	Yes	3	3	2	3	2	3	2	5	5	2	2	1	3	5	1	5	4	4	1	3	5	1	4	2
Coordinator	5	IT	Yes	No	3	4	5	3	4	4	3	5	5	5	5	4	2	4	3	1	3	4	3	2	3	2	1	9
Coordinator	9	Ground Handling	Yes	Yes	3	3	2	3	2	3	4	4	5	5	4	2	5	3	3	5	5	3	5	1	3	5	2	3
Manager	24	Ground Handling	Yes	No	5	5	4	5	4	4	3	2	5	2	5	4	1	1	3	2	3	5	4	5	2	5	9	8
Manager	3	Ground Handling	Yes	Yes	3	3	5	5	3	3	2	4	5	3	3	4	3	1	5	1	3	4	5	1	5	4	10	8
Coordinator	17	Ground Handling	Yes	No	5	3	3	4	3	5	2	2	3	2	2	1	2	4	2	2	4	1	5	2	5	1	8	3
Coordinator	3	Ground Handling	No	No	4	5	3	2	2	5	5	3	2	2	5	5	2	4	5	1	3	4	4	2	1	4	8	3
Manager	16	Ground Handling	Yes	Yes	3	4	5	4	5	5	4	2	4	3	4	3	2	3	4	3	5	5	5	3	3	1	9	6
Supervisor	4	HR	Yes	Yes	4	4	5	3	4	5	2	4	4	5	5	4	5	3	1	4	3	4	3	4	2	2	7	1
Supervisor	18	HR	No	No	4	3	2	5	5	4	5	4	5	4	2	5	5	5	1	2	5	3	2	1	4	5	9	4
Manager	17	HR	Yes	No	4	5	5	5	5	4	4	2	4	2	5	3	5	2	3	5	3	2	5	3	3	5	10	1
Supervisor	7	HR	No	Yes	5	4	2	4	5	3	3	5	5	3	5	4	4	3	3	3	5	2	3	5	1	2	2	3
Manager	24	Ground Handling	Yes	No	4	3	4	5	3	5	4	3	3	2	2	3	2	4	3	1	3	5	2	4	5	4	6	9
Supervisor	23	IT	Yes	No	4	5	2	3	2	4	4	3	3	3	3	5	3	3	2	2	3	2	2	3	2	4	3	5
Supervisor	30	Flight Ops	Yes	No	4	4	5	5	2	3	2	4	2	4	3	2	5	1	4	1	2	2	5	1	3	3	6	5
Coordinator	5	Ground Handling	Yes	No	3	4	5	4	3	3	2	5	3	4	2	5	5	2	4	1	5	1	3	2	4	1	3	4
Coordinator	12	Flight Ops	Yes	No	3	5	4	3	3	4	4	2	3	5	5	1	2	5	4	1	5	5	5	5	1	4	8	3
Supervisor	17	IT	Yes	Yes	5	5	5	4	2	5	2	3	2	3	2	3	5	1	4	4	5	5	4	1	1	2	4	5
Supervisor	23	HR	Yes	Yes	5	5	5	5	5	3	2	5	4	3	3	2	4	1	3	4	1	2	2	4	3	4	10	4
Coordinator	13	IT	Yes	Yes	3	5	3	4	4	5	2	3	5	5	4	3	4	2	1	5	3	2	5	4	4	5	6	8
Coordinator	23	Ground Handling	No	No	5	3	3	4	4	5	5	5	5	5	5	3	5	5	3	2	5	2	2	2	1	1	9	4
Coordinator	25	HR	Yes	No	3	5	4	2	4	5	5	5	4	3	3	4	2	4	4	3	1	3	3	2	2	3	2	8
Manager	3	Ground Handling	Yes	Yes	4	4	2	5	5	3	4	4	2	5	5	1	2	5	3	3	2	4	1	5	1	1	2	6
Supervisor	9	HR	Yes	No	4	4	3	5	2	5	2	3	4	4	2	3	2	3	4	3	5	3	5	5	4	5	7	5
Coordinator	30	Flight Ops	No	No	5	3	2	4	3	3	5	2	3	2	4	5	1	1	5	1	5	5	5	2	5	5	2	4
Supervisor	17	Flight Ops	Yes	Yes	3	4	5	2	2	5	4	4	2	4	2	5	5	3	1	4	1	1	2	2	5	5	2	4
Manager	17	Flight Ops	Yes	Yes	3	4	3	5	5	3	2	4	2	5	4	4	2	4	5	2	3	4	3	4	3	5	4	4
Manager	30	IT	No	Yes	5	5	4	3	3	5	3	2	2	3	5	1	4	3	2	1	2	1	4	2	4	2	9	9
Coordinator	20	Ground Handling	No	Yes	3	4	4	4	5	4	2	4	5	3	5	1	3	5	3	4	5	5	3	3	1	3	8	4
Manager	16	IT	Yes	Yes	4	3	4	5	4	5	2	5	4	4	2	5	3	3	2	4	3	5	5	1	1	5	2	9
Supervisor	25	Flight Ops	Yes	Yes	5	5	3	3	4	5	5	5	2	3	4	2	2	4	3	2	2	1	4	2	5	5	8	10
Coordinator	22	Ground Handling	Yes	Yes	5	5	2	5	5	3	4	3	2	5	4	4	3	4	5	2	4	1	3	5	5	4	4	6
Supervisor	13	Flight Ops	Yes	Yes	3	3	5	3	3	3	4	3	2	4	5	4	3	4	4	2	4	1	1	3	2	3	2	10
Supervisor	27	IT	Yes	Yes	5	5	2	4	3	5	5	2	4	3	2	5	1	5	4	1	2	5	2	5	5	1	10	7
Manager	19	IT	Yes	Yes	3	5	2	5	2	4	2	3	5	2	4	5	4	4	3	5	1	2	3	3	2	3	7	10
Manager	17	IT	Yes	No	3	3	5	5	4	4	3	5	3	2	5	2	4	1	4	2	2	1	3	2	1	3	6	3
Manager	4	Flight Ops	Yes	Yes	3	5	5	2	2	3	2	2	5	5	3	2	1	4	5	5	2	4	1	1	2	3	10	8
Manager	12	Ground Handling	No	No	3	3	3	4	2	4	2	2	2	3	2	1	1	3	4	1	1	5	5	5	2	5	5	3
Manager	29	Ground Handling	Yes	No	3	3	3	3	5	5	3	3	5	5	3	4	3	3	5	5	1	3	2	3	3	5	1	1
Coordinator	9	Flight Ops	Yes	Yes	5	4	3	5	5	3	5	5	5	4	2	4	5	3	2	3	3	3	3	4	5	2	2	10
Supervisor	19	Ground Handling	No	Yes	4	4	3	5	2	5	4	2	3	2	5	5	3	5	5	5	3	4	4	2	2	1	8	5
Supervisor	12	Flight Ops	Yes	Yes	4	5	3	3	4	3	5	5	4	4	4	1	1	3	1	2	1	2	3	1	1	4	1	2
Supervisor	9	Ground Handling	Yes	Yes	5	5	5	4	5	3	5	5	4	3	4	4	4	5	1	1	4	1	2	2	4	3	3	10
Supervisor	7	HR	Yes	Yes	5	3	2	2	2	3	2	5	5	5	4	1	3	5	1	2	4	5	3	4	2	1	2	6
Manager	28	HR	Yes	Yes	4	5	3	2	2	3	4	3	5	5	2	1	5	4	3	3	2	1	1	1	5	1	5	10
Supervisor	14	IT	Yes	Yes	4	3	3	5	2	4	4	4	4	5	5	5	3	1	3	2	5	5	3	4	3	2	4	9
Coordinator	20	HR	Yes	Yes	4	3	2	3	2	5	5	4	4	4	3	1	2	4	3	2	2	3	3	2	1	4	7	1
Coordinator	19	HR	Yes	Yes	4	5	3	5	2	5	3	2	3	2	5	2	3	4	5	2	2	1	4	3	3	3	5	4
Supervisor	26	HR	Yes	Yes	4	3	2	3	2	5	5	5	2	4	3	2	1	5	3	4	5	4	1	2	4	4	8	1
Supervisor	15	Flight Ops	Yes	Yes	3	4	2	2	5	3	3	3	5	4	2	3	4	5	2	3	1	2	1	2	2	2	4	1
Coordinator	16	HR	No	Yes	5	5	5	4	4	4	4	5	4	3	2	5	4	3	1	2	4	4	3	2	2	5	6	8
Coordinator	21	HR	Yes	Yes	3	4	4	3	2	5	5	5	5	3	3	3	1	3	5	2	2	2	4	5	5	1	4	2
Manager	5	IT	No	No	4	5	5	2	3	4	2	3	5	3	3	2	2	4	1	2	5	1	3	4	2	3	2	1
Coordinator	3	HR	Yes	Yes	4	3	4	5	5	3	5	4	4	2	3	3	1	2	3	1	3	1	3	4	1	5	1	8
Manager	12	HR	Yes	Yes	4	5	4	3	5	5	4	5	3	2	5	5	3	2	5	4	2	2	2	4	4	2	1	4
Manager	25	Ground Handling	Yes	Yes	3	4	4	4	2	4	2	5	5	3	3	5	1	3	4	1	4	3	2	5	3	4	8	3
Manager	20	IT	No	Yes	3	3	3	5	5	3	2	4	3	3	2	1	1	2	2	4	1	5	4	3	4	1	4	4
Manager	27	IT	Yes	No	4	5	5	5	2	4	3	3	4	2	2	4	2	3	3	2	2	4	5	2	2	3	5	5
Manager	21	IT	Yes	No	3	5	4	2	4	5	2	2	2	5	4	1	3	5	3	3	2	4	2	3	3	5	8	1
Supervisor	4	IT	Yes	Yes	3	5	2	3	4	5	2	4	2	2	3	5	5	4	2	5	5	4	5	5	5	5	7	1
Coordinator	21	IT	Yes	No	4	4	3	5	5	3	5	2	5	2	5	2	5	1	2	5	3	1	1	4	4	1	8	3
Manager	23	IT	Yes	No	3	4	5	4	5	3	4	2	4	2	5	2	4	4	4	2	3	4	2	2	3	4	8	6
Coordinator	16	Flight Ops	Yes	No	5	5	4	3	3	3	3	4	3	3	5	1	1	3	3	1	1	5	2	1	3	2	6	1
Coordinator	25	HR	Yes	No	5	3	2	4	5	4	5	5	5	5	4	5	4	3	3	3	4	5	4	1	3	4	10	2
Manager	7	IT	Yes	No	5	3	5	5	3	4	2	2	4	2	2	2	2	4	1	4	1	2	5	3	1	4	2	7
Supervisor	13	HR	Yes	Yes	5	4	5	4	4	4	2	2	4	3	5	5	5	3	5	2	2	1	2	4	4	4	6	1
Manager	21	HR	Yes	Yes	4	3	3	2	4	3	3	3	3	4	2	2	1	2	5	3	2	5	2	1	3	1	1	7
Supervisor	10	Flight Ops	Yes	Yes	4	4	5	4	2	5	4	5	5	4	4	5	2	2	1	3	3	3	4	3	4	1	1	4
Coordinator	26	IT	No	Yes	4	5	3	3	4	5	3	2	4	2	3	3	2	3	5	4	4	1	4	5	3	2	3	10
Supervisor	7	Ground Handling	Yes	Yes	5	4	4	4	3	4	5	3	4	4	3	5	1	3	2	3	5	1	5	3	5	4	3	6
Supervisor	14	Flight Ops	Yes	Yes	5	4	3	4	5	4	3	5	4	5	3	5	2	2	5	1	4	5	1	3	5	1	5	8
Supervisor	26	Ground Handling	Yes	Yes	3	5	2	2	2	5	2	4	3	4	5	1	1	3	5	1	2	3	1	3	5	2	1	9
Coordinator	5	HR	Yes	No	3	3	3	4	3	5	5	4	5	4	3	3	1	3	1	1	5	2	3	2	2	2	10	6
Coordinator	3	HR	Yes	No	5	4	2	4	5	4	2	3	5	5	5	4	3	4	4	3	4	5	2	3	3	4	6	9
Supervisor	23	Flight Ops	Yes	Yes	5	4	3	5	2	4	4	4	5	2	4	1	4	1	5	1	4	3	5	3	2	3	7	4
Supervisor	29	Flight Ops	Yes	Yes	5	5	5	5	4	5	2	2	5	2	4	4	2	2	5	4	5	1	2	2	4	4	10	6
Manager	11	Ground Handling	Yes	No	5	3	4	3	3	3	2	5	2	5	5	2	2	4	4	3	2	3	5	2	2	3	3	8
Supervisor	11	IT	Yes	Yes	3	4	2	5	5	4	3	2	2	5	2	4	3	1	1	5	4	1	5	5	4	2	4	9
Manager	18	Ground Handling	Yes	No	5	5	3	5	2	5	2	2	5	5	3	5	3	3	4	3	5	5	5	4	4	1	10	3
Supervisor	15	Flight Ops	Yes	Yes	3	4	3	5	2	5	5	4	3	4	3	4	3	3	1	4	2	5	2	1	4	5	10	2
Manager	12	Ground Handling	Yes	Yes	5	5	3	5	4	5	5	2	2	5	3	1	5	4	2	5	5	4	4	1	2	2	10	6
Coordinator	9	Flight Ops	Yes	No	5	3	5	2	5	5	4	4	4	3	5	1	5	3	1	3	5	4	2	3	3	1	10	4
Supervisor	10	Ground Handling	Yes	Yes	5	3	5	5	4	3	5	5	2	4	4	4	5	5	2	1	4	4	5	5	2	2	10	1
Supervisor	26	Flight Ops	Yes	Yes	3	3	2	2	4	5	3	5	4	2	3	1	1	4	2	2	2	5	3	3	3	4	3	8
